# Supplementary material for: The physical, psychological, and social impacts of participation in the Invictus Pathways Program: A qualitative analysis of veterans’ perceptions and experiences
Source: PLoS One. 2023 Oct 30;18(10):e0287228. doi: 10.1371/journal.pone.0287228 (PMC10615282; doi:10.1371/journal.pone.0287228)
Supplement: S1 Dataset — (XLSX) [file pone.0287228.s004.xlsx]

## Sheet: Sheet1
						WHO-QOL			SF36 - vets
	IPP Code	K10	PCL-C	AUDIT	Phy_sc	Psy_sc	SR_sc	Env_sc	PCS	MCS		Code	Gender	Age	Marital status	Education	Employment	Service type	reason for leaving
	21	22	51	7	60	66.67	53.33	52.5	51.25	61.3333		21	M	50-59	Divorced	Yr12 or equiv	Retired	Army	medically discharged
	26	30	54	9	54.29	53.33	60	55	43.75	46.6667		26	M	40-49	Married or de facto	Less than Yr12 or equiv	Unable to work	Navy	medically discharged
	27	11	25	4	77.14	93.33	86.67	77.5	81.5	97.3333		27	M	40-49	Divorced	Less than Yr12 or equiv	Work full time	Navy	still serving
												57	M	40-49	Married or de facto	vocational qualification	unable to work at present	Airforce	Transitioning/medically discharged
	29	18	26	0	82.86	80	86.67	72.5	84.25	83.6667		29	M	40-49	Married or de facto	Postgraduate diploma	Work full time	Air Force	still serving
	10	16	32	2	62.86	70	73.33	72.5	63.5	80.89		10	M	30-39	Divorced	Vocational qualification	Work full time	RAAF	medical discharge
	2	43		0	45.71	46.67	33.33	55				2	M	50-59	Married or de facto	Less than Year 12 or equivalent	Unable to work	Royal Australian Navy	medical discharge
	17	34	69	0	31.43	26.67	26.67	45	10.75	23.1667		17	F	40-49	Divorced	Less than Year 12 or equivalent	Unable to work	Navy	medical discharge
	31	39	72	2	28.57	23.33	40	40	7.5	6.83333		31	M	40-49	Married or de facto	Postgraduate diploma	Unable to work	Navy	medical discharge
	37	15	22	2	68.57	76.67	73.33	80	67	82.0667		37	M	40-49	married/de facto	Postgraduate diploma	Work full time	Army	medical discharge
	40	35	58	12	68.57	46.67	26.67	42.5	72.5	34.2333		40	M	40-49	Married or de facto	Year 12 or equivalent	Out of work and looking for work	Air force	Medical discharge
	42	19	19	5	28.57	73.33	66.67	87.5	63.76	72.3333		42	M	40-49	Never married	Bachelor degree	Work full time
	43	11	21	4	91.43	76.67	73.33	87.5	88.5	90.4		43	M	30-39	Married or de facto	Vocational qualification	Work full time	Navy	Active reservist
	47	31	54	6	65.71	53.33	40	75	54.25	26		47	M	40-49	Divorced	Vocational education	Unable to work at present	Army
	49	12	23	1	60	63.33	60	62.5	54.5	82.3333		49	F	40-49	Married or de facto	Master's Degree	Work full time	Army	medically discharged
	Mean	24	40.46	3.86	58.98	60.71	57.14	64.64	49.53	52.48
	SD	11.0384	19.58	3.63	19.62	20.18	20.87	16.4	30.75	34.83
